# Supplementary material for: Genomic case report of a low grade bladder tumor metastasis to lung
Source: BMC Urol. 2018 Sep 3;18:74. doi: 10.1186/s12894-018-0386-8 (PMC6122771; doi:10.1186/s12894-018-0386-8)
Supplement: Supplementary file 6 — Table S6. Candidate drug targets of genes with SNVs in the lung tumor. (XLSX 37 kb) [file 12894_2018_386_MOESM6_ESM.xlsx]

## Sheet: Sheet1
Search Term	Gene	Distinct Drug Count	Selected Drugs	Druggable Gene Categories
HTR2B	HTR2B - 5-hydroxytryptamine (serotonin) receptor 2B, G protein-coupled	84	Minaprine, Cabergoline, Fenfluramine	G PROTEIN COUPLED RECEPTOR, DRUGGABLE GENOME, DRUG RESISTANCE
MTOR	MTOR - mechanistic target of rapamycin (serine/threonine kinase)	22	Temsirolimus, Everolimus, Sirolimus	PHOSPHATIDYLINOSITOL 3 KINASE, SERINE THREONINE KINASE, KINASE, DRUGGABLE GENOME, CLINICALLY ACTIONABLE, TUMOR SUPPRESSOR, DNA REPAIR, TRANSCRIPTION FACTOR BINDING
CACNA1C	CACNA1C - calcium channel, voltage-dependent, L type, alpha 1C subunit	21	Verapamil, Ibutilide, Isradipine	TRANSPORTER, ION CHANNEL, DRUGGABLE GENOME
KCNQ1	KCNQ1 - potassium voltage-gated channel, KQT-like subfamily, member 1	14	Indapamide, Bepridil, Azimilide	TRANSPORTER, ION CHANNEL, DRUGGABLE GENOME, DRUG RESISTANCE
PRSS3	PRSS3 - protease, serine, 3	9	1,3,2-dioxaborolan-2-ol, Guanidine-3-propanol, Benzamidine	DRUGGABLE GENOME, PROTEASE
RXRA	RXRA - retinoid X receptor, alpha	8	Bexarotene, Alitretinoin, Adapalene	DRUGGABLE GENOME, TRANSCRIPTION FACTOR COMPLEX, NUCLEAR HORMONE RECEPTOR, TRANSCRIPTION FACTOR BINDING
PRSS2	PRSS2 - protease, serine, 2 (trypsin 2)	6	3-Phenylpropylamine, Benzamidine, Benzylamine	PROTEASE, DRUGGABLE GENOME
HCAR2	HCAR2 - hydroxycarboxylic acid receptor 2	5	Mepenzolate, Acifran, Acipimox	G PROTEIN COUPLED RECEPTOR, DRUGGABLE GENOME
GRIK3	GRIK3 - glutamate receptor, ionotropic, kainate 3	3	L-glutamic acid, dysiherbaine, Tezampanel	DRUGGABLE GENOME, TRANSPORTER, ION CHANNEL, G PROTEIN COUPLED RECEPTOR
GAD1	GAD1 - glutamate decarboxylase 1 (brain, 67kDa)	2	Pyridoxal phosphate, L-glutamic acid	DRUGGABLE GENOME
PDE11A	PDE11A - phosphodiesterase 11A	2	Tadalafil, BC11-38	DRUGGABLE GENOME
CDK12	CDK12 - cyclin-dependent kinase 12	1	Olaparib	CLINICALLY ACTIONABLE, SERINE THREONINE KINASE, DRUGGABLE GENOME, KINASE, TUMOR SUPPRESSOR
